# Supplementary material for: Physical Activity Enjoyment and Orthorexic Eating Behaviours in Turkish Adults: A Cross-Sectional Study
Source: Healthcare (Basel). 2026 Mar 7;14(5):677. doi: 10.3390/healthcare14050677 (PMC12984885; doi:10.3390/healthcare14050677)
Supplement: Supplementary file 1 [file healthcare-14-00677-s001.zip]

Archive with 1 entries (1 files):
- healthcare-4151413-supplementary.pdf
